# Supplementary material for: Combining Historical and Molecular Data to Study Nearly Extinct Native Italian Grey Partridge (Perdix perdix) at the Turn of the Twentieth Century
Source: Biology (Basel). 2024 Sep 10;13(9):709. doi: 10.3390/biology13090709 (PMC11429232; doi:10.3390/biology13090709)
Supplement: Supplementary file 1 [file biology-13-00709-s001.zip]

Archive with 1 entries (1 files):
- biology-3163342-supplementary.pdf
